# Supplementary material for: Maternal prenatal anxiety and child COMT genotype predict working memory and symptoms of ADHD
Source: PLoS One. 2017 Jun 14;12(6):e0177506. doi: 10.1371/journal.pone.0177506 (PMC5470664; doi:10.1371/journal.pone.0177506)
Supplement: S1 File — (XLSX) [file pone.0177506.s001.xlsx]

## Sheet: PrenatalAnx18weeks
Child inattention/hyperactivity (SDQ) at 4 years	Unstandardized Coefficients		Standardized Coefficients	t	Sig.		Child working memory (WISC:backwards digit span) at 8 years	Unstandardized Coefficients		Standardized Coefficients	t	Sig.		ADHD symptoms (DAWBA) at 15 years	Unstandardized Coefficients		Standardized Coefficients	t	Sig.
	B	Std. Error	Beta					B	Std. Error	Beta					B	Std. Error	Beta
(Constant)	9.48711	0.966657		9.81434	1.64908e-22		(Constant)	1.46662	0.42679		3.4364	0.000596901		(Constant)	0.209439	0.504508		0.415134	0.678083
Birthweight	-0.000331433	7.6956e-05	-0.0726455	-4.30678	1.6921e-05		Birthweight	0.000106792	3.34017e-05	0.0638453	3.1972	0.00140103		Birthweight	9.22251e-06	3.91015e-05	0.00567285	0.235861	0.813562
Child Gender	-0.582875	0.0670336	-0.125453	-8.69527	4.79117e-18		Child Gender	0.160441	0.0285391	0.0946907	5.62182	2.04949e-08		Child Gender	-0.18439	0.0343481	-0.111466	-5.36828	8.75809e-08
Child rs4680 (AA)	-0.0915178	0.0933021	-0.0174872	-0.980876	0.326707		Child rs4680 (AA)	0.00540607	0.0400404	0.00281892	0.135015	0.892608		Child rs4680 (AA)	-0.138371	0.0475836	-0.074248	-2.90796	0.00367323
Child rs4680 (AG)	-0.135724	0.0827402	-0.0292309	-1.64036	0.101		Child rs4680 (AG)	0.00253604	0.0353318	0.00149675	0.0717778	0.942783		Child rs4680 (AG)	-0.0357639	0.0422166	-0.021619	-0.847151	0.397
Gestational Age	0.0118435	0.0235076	0.00837396	0.503819	0.614414		Child Total IQ 8 years	0.0152378	0.00096447	0.284903	15.7991	3.14742e-54		Gestational Age	-0.000296597	0.0119605	-0.000588676	-0.0247981	0.980218
Household Crowding Index	0.158139	0.0423194	0.0562661	3.7368	0.000188714		Gestational Age	-0.0106045	0.0100284	-0.0207717	-1.05745	0.290386		Household Crowding Index	0.0254008	0.0229671	0.0235042	1.10597	0.268859
Maternal Age (at time of pregnancy)	-0.0364368	0.00785981	-0.068764	-4.63584	3.6565e-06		Household Crowding Index	-0.00239441	0.018512	-0.00226884	-0.129343	0.897094		Maternal Age (at time of pregnancy)	0.0028047	0.00412932	0.0144228	0.679216	0.49707
Maternal Anxiety (33 months)	0.0503081	0.0121237	0.0743275	4.14955	3.39338e-05		Maternal Age (at time of pregnancy)	0.00257767	0.00339081	0.0131937	0.760194	0.447194		Maternal Anxiety (97 months)	0.0079512	0.00215044	0.0860163	3.69748	0.000222918
Maternal Education	-0.206017	0.0276021	-0.115739	-7.46384	1.00493e-13		Maternal Anxiety (97 months)	0.000907985	0.00179854	0.00948004	0.504844	0.613702		Maternal Education	-0.0132907	0.014814	-0.0198084	-0.897173	0.369722
Maternal Postnatal Anxiety (8 weeks)	0.0508657	0.0135297	0.0682274	3.75956	0.000172392		Maternal Education	0.0151909	0.0123862	0.0227709	1.22644	0.220121		Maternal Postnatal Anxiety (8 weeks)	0.0100347	0.00686318	0.0364548	1.46211	0.143849
Maternal Prenatal Anxiety (18 weeks)	0.0339085	0.0127266	0.0479955	2.66439	0.00774059		Maternal Postnatal Anxiety (8 weeks)	-0.0080636	0.00570297	-0.0286588	-1.41393	0.157478		Maternal Prenatal Anxiety (18 weeks)	0.0212108	0.00642483	0.0827843	3.30138	0.000977028
Parenting Behaviour	-0.0892161	0.0132018	-0.0993416	-6.75785	1.58115e-11		Maternal Prenatal Anxiety (18 weeks)	0.000538877	0.00528449	0.00206045	0.101973	0.918784		Parenting Behaviour	-4.23294e-05	0.00693476	-0.000129521	-0.00610394	0.99513
Smoking during pregnancy	0.00710917	0.00927766	0.0113484	0.766267	0.443558		Parenting Behaviour	0.00446427	0.00581829	0.0132686	0.767282	0.44297		Smoking during pregnancy	0.0152876	0.00559078	0.057564	2.73443	0.00629729
Substance abuse in pregnancy	-0.0613889	0.156257	-0.00564513	-0.39287	0.694434		Smoking during pregnancy	0.00212276	0.00446314	0.00816846	0.47562	0.634377		Substance abuse in pregnancy	0.0180196	0.081388	0.00458297	0.221404	0.824798
(Constant)	9.34325	0.968592		9.64623	8.3212e-22		Substance abuse in pregnancy	-0.115297	0.0666111	-0.0291297	-1.73089	0.0835659		(Constant)	0.109583	0.506186		0.216488	0.828627
Birthweight	-0.000332308	7.69333e-05	-0.0728372	-4.31943	1.59841e-05		(Constant)	1.56274	0.427785		3.6531	0.000263195		Birthweight	7.37473e-06	3.90858e-05	0.00453626	0.188681	0.85036
Child Gender	-0.583785	0.0670202	-0.125649	-8.71059	4.19622e-18		Birthweight	0.000108112	3.33785e-05	0.0646345	3.23897	0.00121171		Child Gender	-0.184415	0.0343435	-0.111481	-5.36972	8.6899e-08
Child rs4680 (AA)	0.093693	0.159496	0.0179028	0.587434	0.556942		Child Gender	0.158651	0.0285269	0.0936341	5.56146	2.89209e-08		Child rs4680 (AA)	-0.0740107	0.0796113	-0.039713	-0.92965	0.352651
Child rs4680 (AG)	0.112813	0.140706	0.0242965	0.80176	0.422734		Child rs4680 (AA)	-0.0390252	0.0679104	-0.0203492	-0.574658	0.565563		Child rs4680 (AG)	0.0925842	0.0706051	0.0559666	1.3113	0.18989
Gestational Age	0.0111585	0.0235056	0.00788959	0.474715	0.635013		Child rs4680 (AG)	-0.128672	0.0600029	-0.075941	-2.14443	0.0320725		Gestational Age	-2.39306e-05	0.0119523	-4.74967e-05	-0.00200218	0.998403
Household Crowding Index	0.158461	0.042308	0.0563807	3.7454	0.00018238		Child Total IQ 8 years	0.0151934	0.000963689	0.284072	15.7659	5.14924e-54		Household Crowding Index	0.0250676	0.0229507	0.0231959	1.09224	0.274845
Maternal Age (at time of pregnancy)	-0.036271	0.00785835	-0.0684511	-4.61561	4.02974e-06		Gestational Age	-0.0107368	0.0100209	-0.0210309	-1.07144	0.284052		Maternal Age (at time of pregnancy)	0.00274691	0.00412688	0.0141257	0.665614	0.505725
Maternal Anxiety (33 months)	0.0506695	0.0121212	0.0748614	4.18025	2.96781e-05		Household Crowding Index	-0.00274226	0.0184969	-0.00259845	-0.148256	0.88215		Maternal Anxiety (97 months)	0.00817114	0.00215108	0.0883955	3.79861	0.000149334
Maternal Education	-0.206339	0.0275938	-0.11592	-7.4777	9.05696e-14		Maternal Age (at time of pregnancy)	0.00261386	0.00338749	0.0133789	0.771623	0.440394		Maternal Education	-0.0138677	0.0148068	-0.0206684	-0.936573	0.349078
Maternal Postnatal Anxiety (8 weeks)	0.0506446	0.0135297	0.0679309	3.74321	0.000183977		Maternal Anxiety (97 months)	0.000712576	0.00179803	0.00743983	0.39631	0.691902		Maternal Postnatal Anxiety (8 weeks)	0.0093614	0.00686629	0.0340087	1.36339	0.172896
Maternal Prenatal Anxiety (18 weeks)	0.0731433	0.0225385	0.10353	3.24526	0.00118211		Maternal Education	0.0153625	0.0123742	0.0230281	1.2415	0.214511		Maternal Prenatal Anxiety (18 weeks)	0.0394718	0.0111891	0.154056	3.5277	0.000427515
Maternal Prenatal Anxiety (18wks)*child rs4680 (AA)	-0.0414755	0.0287056	-0.0473479	-1.44486	0.148568		Maternal Postnatal Anxiety (8 weeks)	-0.00741588	0.00570231	-0.0263567	-1.3005	0.193521		Maternal Prenatal Anxiety (18wks)*child rs4680 (AA)	-0.0146288	0.0144995	-0.0459053	-1.00892	0.31312
Maternal Prenatal Anxiety (18wks)*child rs4680 (AG)	-0.0556799	0.0255009	-0.0775029	-2.18345	0.0290545		Maternal Prenatal Anxiety (18 weeks)	-0.0170459	0.00952008	-0.0651764	-1.79052	0.073464		Maternal Prenatal Anxiety (18wks)*child rs4680 (AG)	-0.0296704	0.0130546	-0.109905	-2.2728	0.0231314
Parenting Behaviour	-0.0893592	0.013201	-0.0995009	-6.76914	1.46375e-11		Maternal Prenatal Anxiety (18wks)*child rs4680 (AA)	0.00999862	0.0123224	0.0305509	0.811421	0.417184		Parenting Behaviour	0.00032765	0.00693435	0.00100256	0.0472503	0.962318
Smoking during pregnancy	0.00708942	0.00927934	0.0113168	0.764001	0.444907		Maternal Prenatal Anxiety (18wks)*child rs4680 (AG)	0.029643	0.010942	0.111067	2.7091	0.00678211		Smoking during pregnancy	0.0150113	0.00559367	0.0565237	2.68363	0.00733563
Substance abuse in pregnancy	-0.058058	0.156255	-0.00533884	-0.371559	0.710239		Parenting Behaviour	0.00431655	0.00581347	0.0128295	0.742508	0.457833		Substance abuse in pregnancy	0.0238325	0.0814112	0.00606138	0.292743	0.769745
							Smoking during pregnancy	0.00204277	0.004462	0.00786065	0.457813	0.647117
							Substance abuse in pregnancy	-0.11835	0.0665578	-0.0299012	-1.77815	0.0754722

## Sheet: PrenatalAnx32weeks
Child inattention/hyperactivity (SDQ) at 4 years	Unstandardized Coefficients		Standardized Coefficients					Child working memory (WISC:backwards digit span) at 8 years	Unstandardized Coefficients		Standardized Coefficients					ADHD symptoms (DAWBA) at 15 years	Unstandardized Coefficients		Standardized Coefficients
	B	Std. Error	Beta	t	Sig.	Adj. Sig (x3 tests)			B	Std. Error	Beta	t	Sig.	Adj. Sig (x3 tests)			B	Std. Error	Beta	t	Sig.	Adj. Sig (x3 tests)
(Constant)	9.609	0.959		10.024	0	0		(Constant)	1.526	0.423		3.604	0	0		(Constant)	0.298	0.406		0.733	0.463	1.389
Birthweight	0	0	-0.078	-4.697	0	0		Birthweight	0	0	0.069	3.502	0	0		Birthweight	6.844e-06	0	0.005	0.218	0.827	2.481
Child Gender	-0.569	0.066	-0.123	-8.632	0	0		Child Gender	0.175	0.028	0.104	6.216	0	0		Child Gender	-0.14	0.028	-0.104	-5.061	0	0
Child rs4680 (AA)	-0.025	0.092	-0.005	-0.268	0.789	2.367		Child rs4680 (AA)	0.006	0.04	0.003	0.151	0.88	2.64		Child rs4680 (AA)	-0.122	0.038	-0.08	-3.178	0.002	0.006
Child rs4680 (AG)	-0.082	0.081	-0.018	-1.008	0.314	0.942		Child rs4680 (AG)	-0.005	0.035	-0.003	-0.157	0.875	2.625		Child rs4680 (AG)	-0.038	0.034	-0.028	-1.127	0.26	0.78
Gestational Age	0.011	0.023	0.008	0.485	0.628	1.884		Child Total IQ 8 years	0.015	0.001	0.275	15.391	0	0		Gestational Age	-0.002	0.01	-0.005	-0.206	0.837	2.511
Household Crowding Index	0.151	0.041	0.054	3.666	0	0		Gestational Age	-0.012	0.01	-0.023	-1.219	0.223	0.669		Household Crowding Index	0.011	0.018	0.013	0.625	0.532	1.596
Maternal Age (at time of pregnancy)	-0.036	0.008	-0.069	-4.711	0	0		Household Crowding Index	-0.002	0.018	-0.002	-0.108	0.914	2.742		Maternal Age (at time of pregnancy)	0.002	0.003	0.014	0.647	0.518	1.554
Maternal Anxiety (33 months)	0.049	0.012	0.072	4.107	0	0		Maternal Age (at time of pregnancy)	0.003	0.003	0.017	0.965	0.335	1.005		Maternal Anxiety (97 months)	0.007	0.002	0.095	4.131	0	0
Maternal Education	-0.207	0.027	-0.116	-7.599	0	0		Maternal Anxiety (97 months)	0	0.002	0.005	0.273	0.785	2.355		Maternal Education	-0.017	0.012	-0.032	-1.451	0.147	0.441
Maternal Postnatal Anxiety (8 weeks)	0.04	0.014	0.054	2.976	0.003	0.009		Maternal Education	0.016	0.012	0.023	1.259	0.208	0.624		Maternal Postnatal Anxiety (8 weeks)	0.005	0.006	0.022	0.872	0.383	1.149
Maternal Prenatal Anxiety (32 weeks)	0.041	0.012	0.06	3.293	0.001	0.003		Maternal Postnatal Anxiety (8 weeks)	-0.009	0.006	-0.034	-1.631	0.103	0.309		Maternal Prenatal Anxiety (32 weeks)	0.014	0.005	0.068	2.627	0.009	0.027
Parenting Behaviour	-0.091	0.013	-0.102	-7.024	0	0		Maternal Prenatal Anxiety (32 weeks)	0.003	0.005	0.01	0.496	0.62	1.86		Parenting Behaviour	-0.001	0.006	-0.003	-0.146	0.884	2.652
Smoking during pregnancy	0.008	0.009	0.013	0.858	0.391	1.173		Parenting Behaviour	0.004	0.006	0.013	0.782	0.434	1.302		Smoking during pregnancy	0.014	0.004	0.064	3.066	0.002	0.006
Substance abuse in pregnancy	-0.104	0.153	-0.01	-0.677	0.498	1.494		Smoking during pregnancy	0.003	0.004	0.01	0.583	0.56	1.68		Substance abuse in pregnancy	-0.04	0.065	-0.013	-0.614	0.539	1.617
(Constant)	9.461	0.96		9.858	0	0		Substance abuse in pregnancy	-0.129	0.065	-0.033	-1.981	0.048	0.144		(Constant)	0.221	0.406		0.545	0.586	1.758
Birthweight	0	0	-0.078	-4.74	0	0		(Constant)	1.593	0.424		3.758	0	0		Birthweight	5.545e-06	0	0.004	0.177	0.86	2.58
Child Gender	-0.57	0.066	-0.123	-8.645	0	0		Birthweight	0	0	0.068	3.483	0.001	0.003		Child Gender	-0.139	0.028	-0.103	-5.034	0	0
Child rs4680 (AA)	0.247	0.16	0.047	1.543	0.123	0.369		Child Gender	0.175	0.028	0.103	6.194	0	0		Child rs4680 (AA)	0.035	0.065	0.023	0.531	0.596	1.788
Child rs4680 (AG)	0.214	0.141	0.046	1.514	0.13	0.39		Child rs4680 (AA)	-0.142	0.068	-0.074	-2.093	0.036	0.108		Child rs4680 (AG)	0.108	0.058	0.08	1.866	0.062	0.186
Gestational Age	0.01	0.023	0.007	0.446	0.656	1.968		Child rs4680 (AG)	-0.12	0.06	-0.071	-1.984	0.047	0.141		Gestational Age	-0.003	0.01	-0.007	-0.293	0.77	2.31
Household Crowding Index	0.152	0.041	0.054	3.679	0	0		Child Total IQ 8 years	0.015	0.001	0.275	15.391	0	0		Household Crowding Index	0.012	0.018	0.014	0.648	0.517	1.551
Maternal Age (at time of pregnancy)	-0.036	0.008	-0.069	-4.699	0	0		Gestational Age	-0.011	0.01	-0.022	-1.14	0.254	0.762		Maternal Age (at time of pregnancy)	0.002	0.003	0.013	0.609	0.543	1.629
Maternal Anxiety (33 months)	0.05	0.012	0.073	4.155	0	0		Household Crowding Index	-0.002	0.018	-0.002	-0.117	0.907	2.721		Maternal Anxiety (97 months)	0.007	0.002	0.098	4.265	0	0
Maternal Education	-0.206	0.027	-0.116	-7.59	0	0		Maternal Age (at time of pregnancy)	0.003	0.003	0.017	0.969	0.333	0.999		Maternal Education	-0.018	0.012	-0.033	-1.495	0.135	0.405
Maternal Postnatal Anxiety (8 weeks)	0.04	0.014	0.054	2.954	0.003	0.009		Maternal Anxiety (97 months)	0	0.002	0.004	0.209	0.834	2.502		Maternal Postnatal Anxiety (8 weeks)	0.004	0.006	0.019	0.735	0.462	1.386
Maternal Prenatal Anxiety (32 weeks)	0.087	0.021	0.127	4.052	0	0		Maternal Education	0.016	0.012	0.024	1.297	0.195	0.585		Maternal Prenatal Anxiety (32 weeks)	0.039	0.009	0.19	4.284	0	0
Maternal Prenatal Anxiety*child rs4680 (AA)	-0.056	0.027	-0.066	-2.059	0.04	0.12		Maternal Postnatal Anxiety (8 weeks)	-0.009	0.006	-0.033	-1.601	0.11	0.33		Maternal Prenatal Anxiety*child rs4680 (AA)	-0.034	0.011	-0.135	-2.963	0.003	0.009
Maternal Prenatal Anxiety*child rs4680 (AG)	-0.061	0.024	-0.09	-2.557	0.011	0.033		Maternal Prenatal Anxiety (32 weeks)	-0.018	0.009	-0.071	-1.939	0.053	0.159		Maternal Prenatal Anxiety*child rs4680 (AG)	-0.032	0.01	-0.15	-3.094	0.002	0.006
Parenting Behaviour	-0.092	0.013	-0.103	-7.099	0	0		Maternal Prenatal Anxiety*child rs4680 (AA)	0.032	0.012	0.1	2.673	0.008	0.024		Parenting Behaviour	-0.001	0.006	-0.004	-0.169	0.866	2.598
Smoking during pregnancy	0.008	0.009	0.013	0.887	0.375	1.125		Maternal Prenatal Anxiety*child rs4680 (AG)	0.024	0.011	0.095	2.312	0.021	0.063		Smoking during pregnancy	0.014	0.004	0.064	3.073	0.002	0.006
Substance abuse in pregnancy	-0.098	0.153	-0.009	-0.642	0.521	1.563		Parenting Behaviour	0.005	0.006	0.014	0.833	0.405	1.215		Substance abuse in pregnancy	-0.036	0.065	-0.011	-0.549	0.583	1.749
								Smoking during pregnancy	0.002	0.004	0.009	0.544	0.586	1.758
								Substance abuse in pregnancy	-0.131	0.065	-0.034	-2.021	0.043	0.129
									kz030 Birthweight
									bestgest The best gestation we can get
									b671 NO smoked per day in last 2WKS
									p13 Substance abuse pregnancy
									ke021 Parenting Score
									mat_age mz028a: maternal age at last menstrual period
									mat_edu c645a: maternal education
									Crowd a551: crowding index
									A7_Sp n6050 Spielberger Trait Anxiety recoded
									f8ws112 WISC - Total IQ: F@8	0.015	0.001	0.275	15.391		0
								2
								a Dependent Variable: f8ws025b WISC - Backwards Digit span raw score: F@8

## Sheet: PostnatalAnx8weeks
Child inattention/hyperactivity (SDQ) at 4 years	Unstandardized Coefficients		Standardized Coefficients					Child working memory (WISC:backwards digit span) at 8 years	Unstandardized Coefficients		Standardized Coefficients					ADHD symptoms (DAWBA) at 15 years	Unstandardized Coefficients		Standardized Coefficients
	B	Std. Error	Beta	t	Sig.	Adj. Sig (x3 tests)			B	Std. Error	Beta	t	Sig.	Adj. Sig (x3 tests)			B	Std. Error	Beta	t	Sig.	Adj. Sig (x3 tests)
(Constant)	9.60944	0.958626		10.0242	2.07556e-23	6.22668e-23		(Constant)	1.52634	0.423495		3.60416	0.000317752	0.000953256		(Constant)	0.297969	0.40632		0.733337	0.463427	1.39028
Birthweight	-0.000357517	7.61201e-05	-0.0775766	-4.69675	2.72053e-06	8.16159e-06		Birthweight	0.000115823	3.30723e-05	0.0685799	3.50211	0.000467652	0.00140296		Birthweight	6.84383e-06	3.13888e-05	0.00515379	0.218034	0.827422	2.48227
Child Gender	-0.569213	0.0659423	-0.122632	-8.632	8.19899e-18	2.4597e-17		Child Gender	0.17527	0.0281984	0.103534	6.21558	5.74807e-10	1.72442e-09		Child Gender	-0.140019	0.0276641	-0.103916	-5.06141	4.48702e-07	1.34611e-06
Child rs4680 (AA)	-0.0246219	0.0918632	-0.00469645	-0.268028	0.78869	2.36607		Child rs4680 (AA)	0.00596596	0.0395068	0.00311164	0.151011	0.879976	2.63993		Child rs4680 (AA)	-0.121699	0.0382923	-0.0801443	-3.17817	0.00150148	0.00450445
Child rs4680 (AG)	-0.0818995	0.0812776	-0.017653	-1.00765	0.313675	0.941025		Child rs4680 (AG)	-0.00547484	0.0348403	-0.00323409	-0.157141	0.875143	2.62543		Child rs4680 (AG)	-0.0382723	0.0339619	-0.0284138	-1.12692	0.259893	0.77968
Gestational Age	0.0112472	0.023213	0.00787851	0.484523	0.628038	1.88411		Child Total IQ 8 years	0.0146692	0.00095312	0.274892	15.3908	1.09373e-51	3.2812e-51		Gestational Age	-0.00198083	0.00960905	-0.00480843	-0.206142	0.836698	2.51009
Household Crowding Index	0.151397	0.0412959	0.0543315	3.66615	0.000249017	0.00074705		Gestational Age	-0.0120831	0.0099083	-0.0234967	-1.21949	0.222744	0.668231		Household Crowding Index	0.0114207	0.0182743	0.0130939	0.624959	0.532059	1.59618
Maternal Age (at time of pregnancy)	-0.0362425	0.0076935	-0.0687759	-4.7108	2.54046e-06	7.62137e-06		Household Crowding Index	-0.00195906	0.0181438	-0.00186965	-0.107974	0.914023	2.74207		Maternal Age (at time of pregnancy)	0.00215633	0.00333454	0.0135523	0.646666	0.517912	1.55374
Maternal Anxiety (33 months)	0.0489915	0.0119298	0.072353	4.10665	4.08435e-05	0.000122531		Maternal Age (at time of pregnancy)	0.00323299	0.00335096	0.0165701	0.964797	0.334717	1.00415		Maternal Anxiety (97 months)	0.00715636	0.00173227	0.0946226	4.1312	3.73606e-05	0.000112082
Maternal Education	-0.206801	0.0272155	-0.116478	-7.59863	3.60609e-14	1.08183e-13		Maternal Anxiety (97 months)	0.00048641	0.00177881	0.00508309	0.273447	0.784527	2.35358		Maternal Education	-0.0173814	0.011979	-0.0317543	-1.45099	0.146917	0.44075
Maternal Postnatal Anxiety (8 weeks)	0.0404331	0.0135847	0.0542781	2.97638	0.00293199	0.00879596		Maternal Education	0.0155229	0.012328	0.023191	1.25916	0.20806	0.624179		Maternal Postnatal Anxiety (8 weeks)	0.00498309	0.00571681	0.0222611	0.871656	0.383486	1.15046
Maternal Prenatal Anxiety (32 weeks)	0.0408868	0.0124156	0.0599976	3.29319	0.000998088	0.00299426		Maternal Postnatal Anxiety (8 weeks)	-0.00949449	0.0058209	-0.0338361	-1.6311	0.102963	0.30889		Maternal Prenatal Anxiety (32 weeks)	0.0138705	0.00527958	0.0676937	2.62719	0.00866571	0.0259971
Parenting Behaviour	-0.0912724	0.012995	-0.101829	-7.02367	2.4785e-12	7.43549e-12		Maternal Prenatal Anxiety (32 weeks)	0.00264463	0.00533018	0.0103647	0.496162	0.619813	1.85944		Parenting Behaviour	-0.000818165	0.00559566	-0.00307853	-0.146214	0.883765	2.65129
Smoking during pregnancy	0.0079121	0.00922568	0.0125216	0.857617	0.391149	1.17345		Parenting Behaviour	0.00449476	0.00574755	0.0134137	0.782031	0.434252	1.30276		Smoking during pregnancy	0.0135291	0.00441257	0.0638252	3.06603	0.00219411	0.00658233
Substance abuse in pregnancy	-0.103584	0.152919	-0.00958986	-0.677378	0.4982	1.4946		Smoking during pregnancy	0.002542	0.00436189	0.00990689	0.582774	0.560085	1.68026		Substance abuse in pregnancy	-0.0401836	0.0654281	-0.0125612	-0.614164	0.539167	1.6175
(Constant)	9.54925	0.95916		9.95585	4.07568e-23	1.2227e-22		Substance abuse in pregnancy	-0.128872	0.065069	-0.0329753	-1.98054	0.0477252	0.143176		(Constant)	0.262945	0.40629		0.647185	0.517576	1.55273
Birthweight	-0.000357038	7.61227e-05	-0.0774726	-4.69029	2.80744e-06	8.42233e-06		(Constant)	1.58388	0.423336		3.74144	0.000186061	0.000558184		Birthweight	6.03504e-06	3.13853e-05	0.00454473	0.192289	0.847533	2.5426
Child Gender	-0.567822	0.0659515	-0.122332	-8.6097	9.93227e-18	2.97968e-17		Birthweight	0.000117058	3.30355e-05	0.0693108	3.54339	0.000400457	0.00120137		Child Gender	-0.139256	0.0276524	-0.10335	-5.03594	5.1197e-07	1.53591e-06
Child rs4680 (AA)	0.0516674	0.131318	0.00985518	0.393454	0.694003	2.08201		Child Gender	0.174844	0.0281751	0.103282	6.20562	6.12007e-10	1.83602e-09		Child rs4680 (AA)	-0.0664654	0.0546167	-0.0437703	-1.21694	0.223749	0.671248
Child rs4680 (AG)	0.0635476	0.117374	0.0136974	0.541412	0.58825	1.76475		Child rs4680 (AA)	-0.0713924	0.0568099	-0.0372358	-1.25669	0.208955	0.626864		Child rs4680 (AG)	0.048072	0.0489602	0.0356892	0.981859	0.326271	0.978813
Gestational Age	0.0105729	0.0232166	0.00740617	0.455404	0.64884	1.94652		Child rs4680 (AG)	-0.123637	0.0505142	-0.0730348	-2.44757	0.0144336	0.0433007		Gestational Age	-0.00242774	0.0096028	-0.0058933	-0.252816	0.800433	2.4013
Household Crowding Index	0.152298	0.0412954	0.0546549	3.68801	0.000228631	0.000685894		Child Total IQ 8 years	0.0146376	0.00095197	0.2743	15.3761	1.35369e-51	4.06106e-51		Household Crowding Index	0.0122251	0.0182624	0.0140162	0.669414	0.503298	1.50989
Maternal Age (at time of pregnancy)	-0.0363382	0.0076933	-0.0689574	-4.72335	2.38923e-06	7.16768e-06		Gestational Age	-0.0117206	0.00989795	-0.0227918	-1.18415	0.236439	0.709318		Maternal Age (at time of pregnancy)	0.0018839	0.00333401	0.0118401	0.565056	0.57209	1.71627
Maternal Anxiety (33 months)	0.0489068	0.0119286	0.072228	4.09995	4.2039e-05	0.000126117		Household Crowding Index	-0.00220663	0.0181221	-0.00210592	-0.121764	0.903093	2.70928		Maternal Anxiety (97 months)	0.00734794	0.0017326	0.0971556	4.24099	2.31228e-05	6.93684e-05
Maternal Education	-0.206588	0.0272133	-0.116358	-7.59144	3.80975e-14	1.14293e-13		Maternal Age (at time of pregnancy)	0.00326055	0.00334718	0.0167114	0.974119	0.330068	0.990204		Maternal Education	-0.0171935	0.0119696	-0.031411	-1.43643	0.151013	0.453039
Maternal Postnatal Anxiety (8 weeks)	0.0687694	0.0231737	0.0923173	2.96756	0.00301726	0.00905179		Maternal Anxiety (97 months)	0.000272595	0.00177782	0.00284868	0.153331	0.878147	2.63444		Maternal Postnatal Anxiety (8 weeks)	0.0222977	0.00954931	0.0996107	2.335	0.0196278	0.0588835
Maternal Postnatal Anxiety (8 wks)*child rs4680 (AA)	-0.0236499	0.0292926	-0.0220628	-0.807369	0.419496	1.25849		Maternal Education	0.0158028	0.0123127	0.0236091	1.28346	0.199422	0.598266		Maternal Postnatal Anxiety (8 wks)*child rs4680 (AA)	-0.0169374	0.0123322	-0.0526539	-1.37342	0.169753	0.509259
Maternal Postnatal Anxiety (8 wks)*child rs4680 (AG)	-0.0451378	0.0262816	-0.0526667	-1.71746	0.0859621	0.257886		Maternal Postnatal Anxiety (8 weeks)	-0.03372	0.00991368	-0.12017	-3.40136	0.000678428	0.00203529		Maternal Postnatal Anxiety (8 wks)*child rs4680 (AG)	-0.0273355	0.0111653	-0.102397	-2.44825	0.0144284	0.0432851
Maternal Prenatal Anxiety (32 weeks)	0.0411493	0.0124151	0.0603828	3.31446	0.000925322	0.00277597		Maternal Postnatal Anxiety (8 wks)*child rs4680 (AA)	0.0240491	0.0128912	0.0593371	1.86554	0.0621935	0.18658		Maternal Prenatal Anxiety (32 weeks)	0.0134723	0.00527909	0.0657504	2.55201	0.0107738	0.0323214
Parenting Behaviour	-0.0915426	0.0129958	-0.10213	-7.04399	2.14588e-12	6.43764e-12		Maternal Postnatal Anxiety (8 wks)*child rs4680 (AG)	0.0370097	0.0114677	0.114772	3.2273	0.00126177	0.0037853		Parenting Behaviour	-0.000878914	0.00559128	-0.00330711	-0.157194	0.875106	2.62532
Smoking during pregnancy	0.00835126	0.00922864	0.0132166	0.904928	0.365551	1.09665		Maternal Prenatal Anxiety (32 weeks)	0.00278553	0.00532562	0.0109169	0.523042	0.60098	1.80294		Smoking during pregnancy	0.0136045	0.00440916	0.0641808	3.0855	0.002056	0.006168
Substance abuse in pregnancy	-0.0943096	0.153	-0.00873121	-0.616402	0.53766	1.61298		Parenting Behaviour	0.00486167	0.00574155	0.0145086	0.846752	0.397194	1.19158		Substance abuse in pregnancy	-0.0334159	0.0654321	-0.0104457	-0.510696	0.609612	1.82884
								Smoking during pregnancy	0.00217607	0.0043581	0.00848076	0.499316	0.61759	1.85277
								Substance abuse in pregnancy	-0.135662	0.0650216	-0.0347128	-2.08641	0.0370175	0.111052

## Sheet: MateranAnx33months
Child inattention/hyperactivity (SDQ) at 4 years	Unstandardized Coefficients		Standardized Coefficients					Child working memory (WISC:backwards digit span) at 8 years	Unstandardized Coefficients		Standardized Coefficients					ADHD symptoms (DAWBA) at 15 years	Unstandardized Coefficients		Standardized Coefficients
	B	Std. Error	Beta	t	Sig.	Adj. Sig (x3 tests)			B	Std. Error	Beta	t	Sig.	Adj. Sig (x3 tests)			B	Std. Error	Beta	t	Sig.	Adj. Sig (x3 tests)
(Constant)	9.609	0.959		10.024	0	0		(Constant)	1.505	0.393		3.831	0	0		(Constant)	0.541	0.38		1.425	0.154	0.462
Birthweight	0	0	-0.078	-4.697	0	0		Birthweight	9.863e-05	0	0.059	3.182	0.001	0.003		Birthweight	-4.517e-06	0	-0.003	-0.151	0.88	2.64
Child Gender	-0.569	0.066	-0.123	-8.632	0	0		Child Gender	0.157	0.027	0.094	5.905	0	0		Child Gender	-0.153	0.026	-0.113	-5.787	0	0
Child rs4680 (AA)	-0.025	0.092	-0.005	-0.268	0.789	2.367		Child rs4680 (AA)	0.007	0.037	0.004	0.198	0.843	2.529		Child rs4680 (AA)	-0.096	0.036	-0.063	-2.637	0.008	0.024
Child rs4680 (AG)	-0.082	0.081	-0.018	-1.008	0.314	0.942		Child rs4680 (AG)	-0.001	0.033	-0.001	-0.038	0.969	2.907		Child rs4680 (AG)	-0.035	0.032	-0.026	-1.076	0.282	0.846
Gestational Age	0.011	0.023	0.008	0.485	0.628	1.884		Child Total IQ 8 years	0.014	0.001	0.272	15.973	0	0		Gestational Age	0.003	0.009	0.008	0.346	0.729	2.187
Household Crowding Index	0.151	0.041	0.054	3.666	0	0		Gestational Age	-0.006	0.009	-0.012	-0.65	0.516	1.548		Household Crowding Index	0.005	0.017	0.006	0.297	0.767	2.301
Maternal Age (at time of pregnancy)	-0.036	0.008	-0.069	-4.711	0	0		Household Crowding Index	0.002	0.017	0.002	0.139	0.889	2.667		Maternal Age (at time of pregnancy)	0.002	0.003	0.014	0.687	0.492	1.476
Maternal Anxiety (33 months)	0.049	0.012	0.072	4.107	0	0		Maternal Age (at time of pregnancy)	0.003	0.003	0.015	0.932	0.351	1.053		Maternal Anxiety (33 months)	0.008	0.005	0.038	1.568	0.117	0.351
Maternal Education	-0.207	0.027	-0.116	-7.599	0	0		Maternal Anxiety (33 months)	0.004	0.005	0.016	0.834	0.404	1.212		Maternal Education	-0.016	0.011	-0.029	-1.384	0.166	0.498
Maternal Postnatal Anxiety (8 weeks)	0.04	0.014	0.054	2.976	0.003	0.009		Maternal Education	0.02	0.012	0.031	1.735	0.083	0.249		Maternal Postnatal Anxiety (8 weeks)	0.014	0.006	0.062	2.44	0.015	0.045
Maternal Prenatal Anxiety (32 weeks)	0.041	0.012	0.06	3.293	0.001	0.003		Maternal Postnatal Anxiety (8 weeks)	-0.013	0.006	-0.045	-2.218	0.027	0.081		Maternal Prenatal Anxiety (32 weeks)	0.014	0.005	0.069	2.779	0.005	0.015
Parenting Behaviour	-0.091	0.013	-0.102	-7.024	0	0		Maternal Prenatal Anxiety (32 weeks)	0.001	0.005	0.003	0.132	0.895	2.685		Parenting Behaviour	-0.006	0.005	-0.023	-1.153	0.249	0.747
Smoking during pregnancy	0.008	0.009	0.013	0.858	0.391	1.173		Parenting Behaviour	0.002	0.005	0.006	0.379	0.705	2.115		Smoking during pregnancy	0.015	0.004	0.073	3.669	0	0
Substance abuse in pregnancy	-0.104	0.153	-0.01	-0.677	0.498	1.494		Smoking during pregnancy	0.002	0.004	0.007	0.414	0.679	2.037		Substance abuse in pregnancy	0.012	0.062	0.004	0.191	0.848	2.544
(Constant)	9.57	0.96		9.97	0	0		Substance abuse in pregnancy	-0.091	0.062	-0.023	-1.464	0.143	0.429		(Constant)	0.491	0.379		1.294	0.196	0.588
Birthweight	0	0	-0.078	-4.698	0	0		(Constant)	1.524	0.393		3.877	0	0		Birthweight	-5.342e-06	0	-0.004	-0.179	0.858	2.574
Child Gender	-0.569	0.066	-0.123	-8.627	0	0		Birthweight	9.843e-05	0	0.059	3.176	0.002	0.006		Child Gender	-0.152	0.026	-0.113	-5.76	0	0
Child rs4680 (AA)	-0.003	0.152	-0.001	-0.02	0.984	2.952		Child Gender	0.155	0.027	0.093	5.857	0	0		Child rs4680 (AA)	0.003	0.06	0.002	0.053	0.958	2.874
Child rs4680 (AG)	0.033	0.135	0.007	0.248	0.804	2.412		Child rs4680 (AA)	0.018	0.062	0.009	0.289	0.773	2.319		Child rs4680 (AG)	0.109	0.053	0.081	2.058	0.04	0.12
Gestational Age	0.011	0.023	0.008	0.469	0.639	1.917		Child rs4680 (AG)	-0.069	0.055	-0.042	-1.27	0.204	0.612		Gestational Age	0.002	0.009	0.005	0.235	0.814	2.442
Household Crowding Index	0.151	0.041	0.054	3.649	0	0		Child Total IQ 8 years	0.014	0.001	0.272	15.975	0	0		Household Crowding Index	0.005	0.017	0.006	0.286	0.775	2.325
Maternal Age (at time of pregnancy)	-0.036	0.008	-0.069	-4.73	0	0		Gestational Age	-0.006	0.009	-0.011	-0.623	0.533	1.599		Maternal Age (at time of pregnancy)	0.002	0.003	0.012	0.599	0.549	1.647
Maternal Anxiety (33 months)	0.063	0.021	0.093	3.013	0.003	0.009		Household Crowding Index	0.003	0.017	0.003	0.175	0.861	2.583		Maternal Anxiety (33 months)	0.03	0.008	0.148	3.557	0	0
Maternal Anxiety (33 months)*child rs4680 (AA)	-0.005	0.027	-0.005	-0.173	0.863	2.589		Maternal Age (at time of pregnancy)	0.003	0.003	0.016	0.994	0.32	0.96		Maternal Anxiety (33 months)*child rs4680 (AA)	-0.022	0.011	-0.085	-2.038	0.042	0.126
Maternal Anxiety (33 months)*child rs4680 (AG)	-0.026	0.024	-0.036	-1.071	0.284	0.852		Maternal Anxiety (33 months)	-0.003	0.009	-0.013	-0.364	0.716	2.148		Maternal Anxiety (33 months)*child rs4680 (AG)	-0.033	0.01	-0.155	-3.416	0.001	0.003
Maternal Education	-0.207	0.027	-0.116	-7.592	0	0		Maternal Anxiety (33 months)*child rs4680 (AA)	-0.002	0.011	-0.008	-0.222	0.825	2.475		Maternal Education	-0.016	0.011	-0.03	-1.416	0.157	0.471
Maternal Postnatal Anxiety (8 weeks)	0.04	0.014	0.054	2.944	0.003	0.009		Maternal Anxiety (33 months)*child rs4680 (AG)	0.015	0.01	0.06	1.562	0.118	0.354		Maternal Postnatal Anxiety (8 weeks)	0.013	0.006	0.059	2.34	0.019	0.057
Maternal Prenatal Anxiety (32 weeks)	0.041	0.012	0.061	3.322	0.001	0.003		Maternal Education	0.02	0.012	0.03	1.71	0.087	0.261		Maternal Prenatal Anxiety (32 weeks)	0.014	0.005	0.07	2.824	0.005	0.015
Parenting Behaviour	-0.091	0.013	-0.102	-7.037	0	0		Maternal Postnatal Anxiety (8 weeks)	-0.012	0.006	-0.044	-2.148	0.032	0.096		Parenting Behaviour	-0.006	0.005	-0.023	-1.138	0.255	0.765
Smoking during pregnancy	0.008	0.009	0.013	0.866	0.387	1.161		Maternal Prenatal Anxiety (32 weeks)	0.001	0.005	0.003	0.125	0.901	2.703		Smoking during pregnancy	0.015	0.004	0.073	3.69	0	0
Substance abuse in pregnancy	-0.096	0.153	-0.009	-0.624	0.533	1.599		Parenting Behaviour	0.002	0.005	0.006	0.377	0.707	2.121		Substance abuse in pregnancy	0.022	0.062	0.007	0.352	0.725	2.175
								Smoking during pregnancy	0.002	0.004	0.006	0.389	0.697	2.091
								Substance abuse in pregnancy	-0.094	0.062	-0.024	-1.51	0.131	0.393

## Sheet: MaternalAnx8yrs
Child inattention/hyperactivity (SDQ) at 4 years	Unstandardized Coefficients		Standardized Coefficients					Child working memory (WISC:backwards digit span) at 8 years	Unstandardized Coefficients		Standardized Coefficients					ADHD symptoms (DAWBA) at 15 years	Unstandardized Coefficients		Standardized Coefficients
	B	Std. Error	Beta	t	Sig.	Adj. Sig (x3 tests)			B	Std. Error	Beta	t	Sig.	Adj. Sig (x3 tests)			B	Std. Error	Beta	t	Sig.	Adj. Sig (x3 tests)
(Constant)	8.74	1.077		8.114	0	0		(Constant)	1.526	0.423		3.604	0	0		(Constant)	0.298	0.406		0.733	0.463	1.389
Birthweight	0	0	-0.07	-3.863	0	0		Birthweight	0	0	0.069	3.502	0	0		Birthweight	6.844e-06	0	0.005	0.218	0.827	2.481
Child Gender	-0.563	0.072	-0.121	-7.779	0	0		Child Gender	0.175	0.028	0.104	6.216	0	0		Child Gender	-0.14	0.028	-0.104	-5.061	0	0
Child rs4680 (AA)	-0.053	0.101	-0.01	-0.526	0.599	1.797		Child rs4680 (AA)	0.006	0.04	0.003	0.151	0.88	2.64		Child rs4680 (AA)	-0.122	0.038	-0.08	-3.178	0.002	0.006
Child rs4680 (AG)	-0.049	0.09	-0.01	-0.542	0.588	1.764		Child rs4680 (AG)	-0.005	0.035	-0.003	-0.157	0.875	2.625		Child rs4680 (AG)	-0.038	0.034	-0.028	-1.127	0.26	0.78
Gestational Age	0.003	0.026	0.002	0.109	0.913	2.739		Child Total IQ 8 years	0.015	0.001	0.275	15.391	0	0		Gestational Age	-0.002	0.01	-0.005	-0.206	0.837	2.511
Household Crowding Index	0.114	0.045	0.041	2.506	0.012	0.036		Gestational Age	-0.012	0.01	-0.023	-1.219	0.223	0.669		Household Crowding Index	0.011	0.018	0.013	0.625	0.532	1.596
Maternal Age (at time of pregnancy)	-0.04	0.009	-0.076	-4.729	0	0		Household Crowding Index	-0.002	0.018	-0.002	-0.108	0.914	2.742		Maternal Age (at time of pregnancy)	0.002	0.003	0.014	0.647	0.518	1.554
Maternal Anxiety (97 months)	0.03	0.005	0.118	6.72	0	0		Maternal Age (at time of pregnancy)	0.003	0.003	0.017	0.965	0.335	1.005		Maternal Anxiety (97 months)	0.007	0.002	0.095	4.131	0	0
Maternal Education	-0.203	0.03	-0.112	-6.717	0	0		Maternal Anxiety (97 months)	0	0.002	0.005	0.273	0.785	2.355		Maternal Education	-0.017	0.012	-0.032	-1.451	0.147	0.441
Maternal Postnatal Anxiety (8 weeks)	0.03	0.014	0.04	2.081	0.037	0.111		Maternal Education	0.016	0.012	0.023	1.259	0.208	0.624		Maternal Postnatal Anxiety (8 weeks)	0.005	0.006	0.022	0.872	0.383	1.149
Maternal Prenatal Anxiety (32 weeks)	0.042	0.013	0.061	3.1	0.002	0.006		Maternal Postnatal Anxiety (8 weeks)	-0.009	0.006	-0.034	-1.631	0.103	0.309		Maternal Prenatal Anxiety (32 weeks)	0.014	0.005	0.068	2.627	0.009	0.027
Parenting Behaviour	-0.082	0.015	-0.091	-5.646	0	0		Maternal Prenatal Anxiety (32 weeks)	0.003	0.005	0.01	0.496	0.62	1.86		Parenting Behaviour	-0.001	0.006	-0.003	-0.146	0.884	2.652
Smoking during pregnancy	0.003	0.011	0.005	0.297	0.766	2.298		Parenting Behaviour	0.004	0.006	0.013	0.782	0.434	1.302		Smoking during pregnancy	0.014	0.004	0.064	3.066	0.002	0.006
Substance abuse in pregnancy	-0.063	0.171	-0.006	-0.368	0.713	2.139		Smoking during pregnancy	0.003	0.004	0.01	0.583	0.56	1.68		Substance abuse in pregnancy	-0.04	0.065	-0.013	-0.614	0.539	1.617
(Constant)	8.805	1.122		7.847	0	0		Substance abuse in pregnancy	-0.129	0.065	-0.033	-1.981	0.048	0.144		(Constant)	-0.038	0.421		-0.091	0.928	2.784
Birthweight	0	0	-0.07	-3.852	0	0		(Constant)	1.58	0.44		3.59	0	0		Birthweight	5.591e-06	0	0.004	0.178	0.858	2.574
Child Gender	-0.563	0.072	-0.121	-7.78	0	0		Birthweight	0	0	0.069	3.525	0	0		Child Gender	-0.14	0.028	-0.104	-5.06	0	0
Child rs4680 (AA)	-0.052	0.456	-0.01	-0.113	0.91	2.73		Child Gender	0.175	0.028	0.103	6.19	0	0		Child rs4680 (AA)	0.3	0.174	0.198	1.724	0.085	0.255
Child rs4680 (AG)	-0.159	0.405	-0.034	-0.393	0.694	2.082		Child rs4680 (AA)	0.007	0.179	0.004	0.039	0.969	2.907		Child rs4680 (AG)	0.393	0.153	0.291	2.562	0.01	0.03
Gestational Age	0.003	0.026	0.002	0.099	0.921	2.763		Child rs4680 (AG)	-0.091	0.158	-0.054	-0.579	0.563	1.689		Gestational Age	-0.002	0.01	-0.004	-0.191	0.848	2.544
Household Crowding Index	0.114	0.046	0.041	2.502	0.012	0.036		Child Total IQ 8 years	0.015	0.001	0.274	15.353	0	0		Household Crowding Index	0.012	0.018	0.014	0.676	0.499	1.497
Maternal Age (at time of pregnancy)	-0.04	0.009	-0.076	-4.728	0	0		Gestational Age	-0.012	0.01	-0.024	-1.243	0.214	0.642		Maternal Age (at time of pregnancy)	0.003	0.003	0.016	0.753	0.451	1.353
Maternal Anxiety (97 months)	0.029	0.009	0.112	3.336	0.001	0.003		Household Crowding Index	-0.002	0.018	-0.002	-0.122	0.903	2.709		Maternal Anxiety (97 months)	0.016	0.003	0.205	4.761	0	0
Maternal Anxiety (97 months)*child rs4680 (AA)	-2.816e-05	0.011	0	-0.002	0.998	2.994		Maternal Age (at time of pregnancy)	0.003	0.003	0.017	0.97	0.332	0.996		Maternal Anxiety (97 months)*child rs4680 (AA)	-0.011	0.004	-0.286	-2.48	0.013	0.039
Maternal Anxiety (97 months)*child rs4680 (AG)	0.003	0.01	0.025	0.28	0.779	2.337		Maternal Anxiety (97 months)	-0.001	0.003	-0.006	-0.185	0.854	2.562		Maternal Anxiety (97 months)*child rs4680 (AG)	-0.011	0.004	-0.335	-2.881	0.004	0.012
Maternal Education	-0.203	0.03	-0.112	-6.712	0	0		Maternal Anxiety (97 months)*child rs4680 (AA)	-2.671e-05	0.005	-0.001	-0.006	0.995	2.985		Maternal Education	-0.017	0.012	-0.03	-1.382	0.167	0.501
Maternal Postnatal Anxiety (8 weeks)	0.03	0.014	0.04	2.081	0.038	0.114		Maternal Anxiety (97 months)*child rs4680 (AG)	0.002	0.004	0.053	0.558	0.577	1.731		Maternal Postnatal Anxiety (8 weeks)	0.005	0.006	0.022	0.876	0.381	1.143
Maternal Prenatal Anxiety (32 weeks)	0.042	0.013	0.061	3.095	0.002	0.006		Maternal Education	0.016	0.012	0.023	1.262	0.207	0.621		Maternal Prenatal Anxiety (32 weeks)	0.014	0.005	0.069	2.696	0.007	0.021
Parenting Behaviour	-0.082	0.015	-0.091	-5.648	0	0		Maternal Postnatal Anxiety (8 weeks)	-0.01	0.006	-0.034	-1.635	0.102	0.306		Parenting Behaviour	-0.001	0.006	-0.004	-0.188	0.851	2.553
Smoking during pregnancy	0.003	0.011	0.005	0.295	0.768	2.304		Maternal Prenatal Anxiety (32 weeks)	0.003	0.005	0.01	0.489	0.625	1.875		Smoking during pregnancy	0.013	0.004	0.063	3.03	0.002	0.006
Substance abuse in pregnancy	-0.064	0.171	-0.006	-0.371	0.71	2.13		Parenting Behaviour	0.004	0.006	0.013	0.779	0.436	1.308		Substance abuse in pregnancy	-0.032	0.065	-0.01	-0.488	0.626	1.878
								Smoking during pregnancy	0.003	0.004	0.01	0.59	0.555	1.665
								Substance abuse in pregnancy	-0.129	0.065	-0.033	-1.982	0.048	0.144
