# Supplementary material for: Maternal prenatal anxiety and child COMT genotype predict working memory and symptoms of ADHD
Source: PLoS One. 2017 Jun 14;12(6):e0177506. doi: 10.1371/journal.pone.0177506 (PMC5470664; doi:10.1371/journal.pone.0177506)
Supplement: S2 File — (XLSX) [file pone.0177506.s002.xlsx]

## Sheet: PrenatalDep18weeks
Child inattention/hyperactivity (SDQ) at 4 years	Unstandardized Coefficients		Standardized Coefficients					Child working memory (WISC:backwards digit span) at 8 years	Unstandardized Coefficients		Standardized Coefficients					ADHD symptoms (DAWBA) at 15 years	Unstandardized Coefficients		Standardized Coefficients
	B	Std. Error	Beta	t	Sig.				B	Std. Error	Beta	t	Sig.				B	Std. Error	Beta	t	Sig.
(Constant)	8.78844	0.962356		9.13221	9.8945e-20			(Constant)	1.38066	0.383905		3.59637	0.000326694			(Constant)	0.741339	0.374434		1.97989	0.0478182
Birthweight	-0.000328971	7.6252e-05	-0.0717968	-4.31426	1.6355e-05			Birthweight	8.25437e-05	3.02666e-05	0.049293	2.72722	0.00641571			Birthweight	-9.26858e-06	2.92687e-05	-0.00699084	-0.316672	0.751517
Child Gender	-0.560068	0.0662017	-0.120785	-8.46003	3.5635e-17			Child Gender	0.1441	0.0259064	0.0855161	5.56232	2.84071e-08			Child Gender	-0.16388	0.0257789	-0.122127	-6.35714	2.40879e-10
Child rs4680 (AA)	-0.044936	0.0917963	-0.00862309	-0.489519	0.624498			Child rs4680 (AA)	0.0203369	0.0359312	0.0107446	0.565994	0.571431			Child rs4680 (AA)	-0.103506	0.0353095	-0.0690767	-2.93139	0.00340311
Child rs4680 (AG)	-0.0773013	0.0816557	-0.0166807	-0.946674	0.343856			Child rs4680 (AG)	0.0161778	0.0320025	0.00959908	0.505518	0.613224			Child rs4680 (AG)	-0.0434187	0.0316766	-0.0323446	-1.37069	0.170588
Gestational Age	0.0186935	0.0233335	0.0131428	0.801144	0.42309			Child Total IQ 8 years	0.0151847	0.000875785	0.288424	17.3384	6.21359e-65			Gestational Age	-0.00119351	0.00898427	-0.00289557	-0.132844	0.894327
Household Crowding Index	0.144576	0.0416411	0.0518274	3.47196	0.000521508			Gestational Age	-0.00405777	0.00913061	-0.00792126	-0.444414	0.656768			Household Crowding Index	0.00763199	0.0168393	0.00896732	0.453224	0.650424
Maternal Age (at time of pregnancy)	-0.0355672	0.00772632	-0.0672405	-4.60338	4.27071e-06			Household Crowding Index	0.00135684	0.0165289	0.00132109	0.082089	0.93458			Maternal Age (at time of pregnancy)	0.000834526	0.00307071	0.00534847	0.27177	0.78582
Maternal Depression (33 months)	0.038533	0.00817015	0.08128	4.71632	2.47373e-06			Maternal Age (at time of pregnancy)	0.00137742	0.00304928	0.00717684	0.451719	0.651496			Maternal Depression (97 months)	-3.46379e-05	0.000410362	-0.0016125	-0.0844082	0.932738
Maternal Education	-0.204134	0.0271719	-0.115416	-7.51266	6.93957e-14			Maternal Depression (97 months)	0.000150965	0.000376688	0.00617157	0.400771	0.688611			Maternal Education	-0.0146114	0.0110182	-0.0272806	-1.32612	0.184915
Maternal Postnatal Depression (8 weeks)	0.0413111	0.00918659	0.0798053	4.49689	7.06776e-06			Maternal Education	0.0171523	0.0111839	0.0263227	1.53366	0.125195			Maternal Postnatal Depression (8 weeks)	0.0119487	0.00345129	0.0773449	3.46209	0.000544408
Maternal Prenatal Depression (18 weeks)	0.0277831	0.00898075	0.0533974	3.09363	0.00198929			Maternal Postnatal Depression (8 weeks)	-0.00170716	0.00342764	-0.00886568	-0.498057	0.618472			Maternal Prenatal Depression (18 weeks)	0.0108297	0.00344205	0.0703552	3.14628	0.00167182
Parenting Behaviour	-0.0821156	0.0130995	-0.0913275	-6.26859	3.9823e-10			Maternal Prenatal Depression (18 weeks)	-0.00156601	0.00337428	-0.0082779	-0.464103	0.6426			Parenting Behaviour	-0.00437224	0.00515319	-0.016601	-0.848453	0.396262
Smoking during pregnancy	0.00453647	0.00911229	0.00730611	0.49784	0.618621			Parenting Behaviour	0.00397928	0.00518284	0.0120879	0.767779	0.442665			Smoking during pregnancy	0.0153997	0.00407981	0.0732942	3.77461	0.000163742
Substance abuse in pregnancy	-0.0773921	0.155355	-0.00707496	-0.498164	0.618393			Smoking during pregnancy	-1.35445e-05	0.00389428	-5.46077e-05	-0.00347804	0.997225			Substance abuse in pregnancy	0.0353452	0.0609859	0.0110548	0.579564	0.562258
(Constant)	8.67488	0.964364		8.99544	3.39284e-19			Substance abuse in pregnancy	-0.0748464	0.0613638	-0.0187033	-1.21971	0.222647			(Constant)	0.69059	0.374836		1.84238	0.0655308
Birthweight	-0.000328433	7.62495e-05	-0.0716795	-4.30735	1.68722e-05			(Constant)	1.41297	0.384174		3.67796	0.000238284			Birthweight	-9.19366e-06	2.92664e-05	-0.00693433	-0.314137	0.753441
Child Gender	-0.558327	0.0661986	-0.120409	-8.43413	4.43353e-17			Birthweight	8.20033e-05	3.02704e-05	0.0489703	2.70902	0.00677764			Child Gender	-0.163043	0.0257763	-0.121503	-6.32531	2.95301e-10
Child rs4680 (AA)	0.158566	0.159501	0.0304283	0.994135	0.32021			Child Gender	0.142287	0.0259184	0.0844405	5.48982	4.27984e-08			Child rs4680 (AA)	-0.0213292	0.060764	-0.0142344	-0.351018	0.725603
Child rs4680 (AG)	0.12234	0.140987	0.0263996	0.867745	0.38558			Child rs4680 (AA)	-0.0262317	0.0620518	-0.0138591	-0.422739	0.672509			Child rs4680 (AG)	0.057857	0.0539793	0.0431003	1.07184	0.28389
Gestational Age	0.0176508	0.0233422	0.0124097	0.756173	0.449585			Child rs4680 (AG)	-0.0794074	0.0549706	-0.0471162	-1.44454	0.148667			Gestational Age	-0.00182473	0.00898576	-0.00442697	-0.203069	0.839097
Household Crowding Index	0.142677	0.0416515	0.0511467	3.42549	0.000619141			Child Total IQ 8 years	0.0152036	0.000875576	0.288783	17.3641	4.10993e-65			Household Crowding Index	0.00700289	0.0168308	0.00822815	0.416076	0.677388
Maternal Age (at time of pregnancy)	-0.0356147	0.00772747	-0.0673304	-4.60885	4.16038e-06			Gestational Age	-0.0035029	0.0091352	-0.00683808	-0.383451	0.701406			Maternal Age (at time of pregnancy)	0.000698393	0.00306931	0.004476	0.227541	0.820021
Maternal Depression (33 months)	0.038863	0.00817108	0.0819761	4.75617	2.03432e-06			Household Crowding Index	0.00177023	0.0165251	0.00172359	0.107124	0.914696			Maternal Depression (97 months)	-2.40162e-05	0.000410122	-0.00111803	-0.0585586	0.953308
Maternal Education	-0.205443	0.0271776	-0.116156	-7.55929	4.87608e-14			Maternal Age (at time of pregnancy)	0.00160829	0.00305099	0.00837978	0.527139	0.598127			Maternal Education	-0.0150807	0.0110132	-0.028157	-1.36933	0.171012
Maternal Postnatal Depression (8 weeks)	0.0411328	0.00918966	0.0794609	4.47598	7.79276e-06			Maternal Depression (97 months)	0.000151787	0.000376597	0.00620515	0.403049	0.686934			Maternal Postnatal Depression (8 weeks)	0.0117858	0.00345306	0.0762905	3.41315	0.000651743
Maternal Prenatal Depression (18 weeks)	0.0526353	0.0162047	0.101162	3.24816	0.00117001			Maternal Education	0.0175599	0.0111836	0.0269483	1.57015	0.116461			Maternal Prenatal Depression (18 weeks)	0.0226238	0.00619579	0.146976	3.65148	0.000265735
Maternal Prenatal Depression (18 wks)*child rs4680 (AA)	-0.032542	0.0208733	-0.0507655	-1.55903	0.11906			Maternal Postnatal Depression (8 weeks)	-0.00146288	0.00342947	-0.00759707	-0.426561	0.669722			Maternal Prenatal Depression (18 wks)*child rs4680 (AA)	-0.013315	0.00803705	-0.0715063	-1.6567	0.0976972
Maternal Prenatal Depression (18 wks)*child rs4680 (AG)	-0.0321328	0.0185562	-0.0606198	-1.73164	0.0834053			Maternal Prenatal Depression (18 weeks)	-0.0114367	0.0062597	-0.0604538	-1.82703	0.0677716			Maternal Prenatal Depression (18 wks)*child rs4680 (AG)	-0.0168318	0.00729033	-0.103207	-2.30878	0.021032
Parenting Behaviour	-0.082056	0.0130992	-0.0912612	-6.26422	4.09479e-10			Maternal Prenatal Depression (18 wks)*child rs4680 (AA)	0.00752352	0.0081438	0.0323434	0.923834	0.35563			Parenting Behaviour	-0.00412372	0.00515228	-0.0156574	-0.800369	0.423568
Smoking during pregnancy	0.00486979	0.00911517	0.00784293	0.534251	0.593194			Maternal Prenatal Depression (18 wks)*child rs4680 (AG)	0.0155454	0.00726099	0.0806073	2.14095	0.0323399			Smoking during pregnancy	0.0155193	0.00408294	0.0738633	3.80101	0.00014733
Substance abuse in pregnancy	-0.0716575	0.155379	-0.00655072	-0.461178	0.644693			Parenting Behaviour	0.00397192	0.00518106	0.0120656	0.766623	0.443352			Substance abuse in pregnancy	0.039225	0.0609692	0.0122683	0.643357	0.520048
								Smoking during pregnancy	-0.000171803	0.00389576	-0.000692666	-0.0441	0.964827
								Substance abuse in pregnancy	-0.0776568	0.0613595	-0.0194056	-1.2656	0.205731

## Sheet: PrenatalDep32weeks
Child inattention/hyperactivity (SDQ) at 4 years	Unstandardized Coefficients		Standardized Coefficients					Child working memory (WISC:backwards digit span) at 8 years	Unstandardized Coefficients		Standardized Coefficients					ADHD symptoms (DAWBA) at 15 years	Unstandardized Coefficients		Standardized Coefficients
	B	Std. Error	Beta	t	Sig.				B	Std. Error	Beta	t	Sig.				B	Std. Error	Beta	t	Sig.
(Constant)	8.56946	0.945996		9.05866	1.89895e-19			(Constant)	1.34212	0.378192		3.54879	0.000391418			(Constant)	0.644688	0.368677		1.74865	0.080463
Birthweight	-0.000339389	7.49437e-05	-0.0737833	-4.52859	6.08503e-06			Birthweight	8.42867e-05	2.97269e-05	0.0502794	2.83537	0.00460008			Birthweight	-1.55169e-05	2.88551e-05	-0.0116802	-0.537752	0.590792
Child Gender	-0.54024	0.0648391	-0.116786	-8.332	1.03244e-16			Child Gender	0.152599	0.0254331	0.0908046	6	2.14678e-09			Child Gender	-0.162027	0.0254928	-0.12045	-6.35581	2.41826e-10
Child rs4680 (AA)	-0.0356364	0.0900476	-0.00683102	-0.395751	0.692307			Child rs4680 (AA)	0.00819267	0.0352514	0.00432909	0.232407	0.816234			Child rs4680 (AA)	-0.101031	0.034908	-0.0670228	-2.89421	0.00383107
Child rs4680 (AG)	-0.0721558	0.0798035	-0.0156077	-0.904169	0.365952			Child rs4680 (AG)	0.00546102	0.0313107	0.00324897	0.174414	0.861549			Child rs4680 (AG)	-0.0381567	0.0311865	-0.028367	-1.2235	0.221245
Gestational Age	0.0295804	0.0228509	0.0207867	1.2945	0.195557			Child Total IQ 8 years	0.0149172	0.000861802	0.284013	17.3093	8.358e-65			Gestational Age	0.00416077	0.00882385	0.0101153	0.471537	0.637295
Household Crowding Index	0.122962	0.0405224	0.0445547	3.03441	0.00242324			Gestational Age	-0.00274844	0.00896756	-0.00536339	-0.306486	0.75925			Household Crowding Index	0.00207316	0.016486	0.00245231	0.125753	0.899936
Maternal Age (at time of pregnancy)	-0.0364454	0.00755137	-0.0692992	-4.82632	1.43491e-06			Household Crowding Index	0.00214129	0.0161133	0.00210883	0.132889	0.894288			Maternal Age (at time of pregnancy)	0.000592602	0.00302689	0.00379182	0.195779	0.844798
Maternal Depression (33 months)	0.0359308	0.00799614	0.0758639	4.49351	7.17424e-06			Maternal Age (at time of pregnancy)	0.00218596	0.00299121	0.0114271	0.730794	0.464947			Maternal Depression (97 months)	-0.000115278	0.000405149	-0.00535182	-0.284532	0.776024
Maternal Education	-0.207469	0.0266315	-0.117928	-7.79037	8.16826e-15			Maternal Depression (97 months)	0.000180617	0.000370827	0.00737524	0.487067	0.626238			Maternal Education	-0.0153831	0.0108602	-0.0287882	-1.41647	0.156752
Maternal Postnatal Depression (8 weeks)	0.0356581	0.00928276	0.0692186	3.84133	0.000123986			Maternal Education	0.0154614	0.0109824	0.023842	1.40783	0.159258			Maternal Postnatal Depression (8 weeks)	0.007556	0.00356348	0.0489247	2.1204	0.0340615
Maternal Prenatal Depression (32 weeks)	0.032646	0.00865573	0.0671412	3.77161	0.000164196			Maternal Postnatal Depression (8 weeks)	-0.00297625	0.00350307	-0.0155568	-0.849611	0.395592			Maternal Prenatal Depression (32 weeks)	0.0140541	0.00340006	0.0961289	4.13347	3.67998e-05
Parenting Behaviour	-0.0860325	0.0127552	-0.0966165	-6.74492	1.7166e-11			Maternal Prenatal Depression (32 weeks)	0.000834134	0.00331596	0.00464302	0.251552	0.801401			Parenting Behaviour	-0.00671303	0.00507377	-0.025554	-1.32308	0.185917
Smoking during pregnancy	0.00531729	0.00905681	0.00846018	0.587104	0.557162			Parenting Behaviour	0.00351629	0.00505924	0.0107901	0.695023	0.487081			Smoking during pregnancy	0.0140947	0.00403228	0.0670541	3.49548	0.000480692
Substance abuse in pregnancy	-0.124803	0.152815	-0.0113962	-0.816694	0.414145			Smoking during pregnancy	-7.38416e-05	0.00383347	-0.000298192	-0.0192623	0.984633			Substance abuse in pregnancy	0.0183526	0.0605917	0.00569063	0.30289	0.761996
(Constant)	8.56692	0.947676		9.03993	2.24805e-19			Substance abuse in pregnancy	-0.0827809	0.0601389	-0.0207873	-1.37649	0.168745			(Constant)	0.623259	0.36853		1.6912	0.0909117
Birthweight	-0.000339603	7.49629e-05	-0.0738297	-4.53028	6.03682e-06			(Constant)	1.38511	0.378443		3.66002	0.00025543			Birthweight	-1.55015e-05	2.88351e-05	-0.0116686	-0.53759	0.590904
Child Gender	-0.540478	0.0648578	-0.116838	-8.33328	1.02162e-16			Birthweight	8.47303e-05	2.97142e-05	0.050544	2.85151	0.00437333			Child Gender	-0.160832	0.0254871	-0.119562	-6.31034	3.234e-10
Child rs4680 (AA)	0.0246664	0.154338	0.00472821	0.159821	0.873029			Child Gender	0.151601	0.0254351	0.0902111	5.9603	2.73343e-09			Child rs4680 (AA)	0.00267541	0.0594373	0.00177484	0.0450123	0.964101
Child rs4680 (AG)	-0.0726608	0.135427	-0.015717	-0.536531	0.591617			Child rs4680 (AA)	-0.0830769	0.0602539	-0.0438987	-1.37878	0.168039			Child rs4680 (AG)	0.0538954	0.0525765	0.0400678	1.02509	0.305413
Gestational Age	0.0292371	0.0228652	0.0205454	1.27867	0.201077			Child rs4680 (AG)	-0.0951198	0.0533158	-0.0565904	-1.78408	0.0744855			Gestational Age	0.00293353	0.00883267	0.00713175	0.332123	0.739821
Household Crowding Index	0.122712	0.0405322	0.0444644	3.02752	0.00247906			Child Total IQ 8 years	0.0149069	0.000861436	0.283817	17.3047	9.03134e-65			Household Crowding Index	0.00261467	0.0164815	0.00309285	0.158643	0.873962
Maternal Age (at time of pregnancy)	-0.0363228	0.00755724	-0.0690661	-4.80636	1.58507e-06			Gestational Age	-0.00213607	0.0089679	-0.00416839	-0.23819	0.811746			Maternal Age (at time of pregnancy)	0.000389452	0.00302812	0.00249195	0.128612	0.897674
Maternal Depression (33 months)	0.0358989	0.00799909	0.0757967	4.48788	7.36588e-06			Household Crowding Index	0.00152942	0.0161115	0.00150624	0.0949274	0.924377			Maternal Depression (97 months)	-0.000114611	0.000404929	-0.00532087	-0.28304	0.777167
Maternal Education	-0.207625	0.0266375	-0.118016	-7.79447	7.91094e-15			Maternal Age (at time of pregnancy)	0.00233881	0.00299372	0.0122262	0.781238	0.434708			Maternal Education	-0.0154189	0.0108531	-0.0288551	-1.42069	0.155519
Maternal Postnatal Depression (8 weeks)	0.0357856	0.00928922	0.0694661	3.85238	0.000118535			Maternal Depression (97 months)	0.000172962	0.000370676	0.00706267	0.466614	0.640801			Maternal Postnatal Depression (8 weeks)	0.00738863	0.00356255	0.047841	2.07397	0.0381749
Maternal Prenatal Depression (32 weeks)	0.0349235	0.0150301	0.0718252	2.32357	0.0201912			Maternal Education	0.015815	0.0109806	0.0243872	1.44026	0.149872			Maternal Prenatal Depression (32 weeks)	0.0256836	0.00592002	0.175674	4.33843	1.48672e-05
Maternal Prenatal Depression (32 wks)*child rs4680 (AA)	-0.00928283	0.0192756	-0.0150957	-0.481586	0.630123			Maternal Postnatal Depression (8 weeks)	-0.00283218	0.00350223	-0.0148038	-0.808681	0.418747			Maternal Prenatal Depression (32 wks)*child rs4680 (AA)	-0.0163233	0.00756067	-0.0911284	-2.15897	0.0309387
Maternal Prenatal Depression (32 wks)*child rs4680 (AG)	0.000138217	0.0169081	0.00027839	0.00817458	0.993478			Maternal Prenatal Depression (32 weeks)	-0.0108293	0.00590573	-0.0602788	-1.83369	0.0667735			Maternal Prenatal Depression (32 wks)*child rs4680 (AG)	-0.0147143	0.00682538	-0.0951038	-2.15582	0.0311843
Parenting Behaviour	-0.0860587	0.0127575	-0.0966459	-6.74576	1.70689e-11			Maternal Prenatal Depression (32 wks)*child rs4680 (AA)	0.0141776	0.00757227	0.0638198	1.87231	0.0612362			Parenting Behaviour	-0.00670839	0.0050709	-0.0255364	-1.32292	0.185972
Smoking during pregnancy	0.00549577	0.00906481	0.00874415	0.606275	0.544362			Maternal Prenatal Depression (32 wks)*child rs4680 (AG)	0.0157434	0.00676844	0.0850155	2.32601	0.0200676			Smoking during pregnancy	0.0143332	0.00403314	0.0681885	3.55386	0.000386008
Substance abuse in pregnancy	-0.125909	0.152872	-0.0114972	-0.823624	0.410195			Parenting Behaviour	0.00362745	0.00505721	0.0111313	0.717283	0.473241			Substance abuse in pregnancy	0.0203179	0.0605668	0.00629999	0.335462	0.737302
								Smoking during pregnancy	-0.00034557	0.00383441	-0.00139551	-0.0901235	0.928194
								Substance abuse in pregnancy	-0.0857953	0.0601245	-0.0215442	-1.42696	0.153669

## Sheet: PostnatalDep8weeks
Child inattention/hyperactivity (SDQ) at 4 years	Unstandardized Coefficients		Standardized Coefficients			Child working memory (WISC:backwards digit span) at 8 years	Unstandardized Coefficients		Standardized Coefficients					ADHD symptoms (DAWBA) at 15 years	Unstandardized Coefficients		Standardized Coefficients
	B	Std. Error	Beta	t	Sig.		B	Std. Error	Beta	t	Sig.				B	Std. Error	Beta	t	Sig.
(Constant)	8.56946	0.945996		9.05866	1.89895e-19	(Constant)	1.34212	0.378192		3.54879	0.000391418			(Constant)	0.644688	0.368677		1.74865	0.080463
Birthweight	-0.000339389	7.49437e-05	-0.0737833	-4.52859	6.08503e-06	Birthweight	8.42867e-05	2.97269e-05	0.0502794	2.83537	0.00460008			Birthweight	-1.55169e-05	2.88551e-05	-0.0116802	-0.537752	0.590792
Child Gender	-0.54024	0.0648391	-0.116786	-8.332	1.03244e-16	Child Gender	0.152599	0.0254331	0.0908046	6	2.14678e-09			Child Gender	-0.162027	0.0254928	-0.12045	-6.35581	2.41826e-10
Child rs4680 (AA)	-0.0356364	0.0900476	-0.00683102	-0.395751	0.692307	Child rs4680 (AA)	0.00819267	0.0352514	0.00432909	0.232407	0.816234			Child rs4680 (AA)	-0.101031	0.034908	-0.0670228	-2.89421	0.00383107
Child rs4680 (AG)	-0.0721558	0.0798035	-0.0156077	-0.904169	0.365952	Child rs4680 (AG)	0.00546102	0.0313107	0.00324897	0.174414	0.861549			Child rs4680 (AG)	-0.0381567	0.0311865	-0.028367	-1.2235	0.221245
Gestational Age	0.0295804	0.0228509	0.0207867	1.2945	0.195557	Child Total IQ 8 years	0.0149172	0.000861802	0.284013	17.3093	8.358e-65			Gestational Age	0.00416077	0.00882385	0.0101153	0.471537	0.637295
Household Crowding Index	0.122962	0.0405224	0.0445547	3.03441	0.00242324	Gestational Age	-0.00274844	0.00896756	-0.00536339	-0.306486	0.75925			Household Crowding Index	0.00207316	0.016486	0.00245231	0.125753	0.899936
Maternal Age (at time of pregnancy)	-0.0364454	0.00755137	-0.0692992	-4.82632	1.43491e-06	Household Crowding Index	0.00214129	0.0161133	0.00210883	0.132889	0.894288			Maternal Age (at time of pregnancy)	0.000592602	0.00302689	0.00379182	0.195779	0.844798
Maternal Depression (33 months)	0.0359308	0.00799614	0.0758639	4.49351	7.17424e-06	Maternal Age (at time of pregnancy)	0.00218596	0.00299121	0.0114271	0.730794	0.464947			Maternal Depression (97 months)	-0.000115278	0.000405149	-0.00535182	-0.284532	0.776024
Maternal Education	-0.207469	0.0266315	-0.117928	-7.79037	8.16826e-15	Maternal Depression (97 months)	0.000180617	0.000370827	0.00737524	0.487067	0.626238			Maternal Education	-0.0153831	0.0108602	-0.0287882	-1.41647	0.156752
Maternal Postnatal Depression (8 weeks)	0.0356581	0.00928276	0.0692186	3.84133	0.000123986	Maternal Education	0.0154614	0.0109824	0.023842	1.40783	0.159258			Maternal Postnatal Depression (8 weeks)	0.007556	0.00356348	0.0489247	2.1204	0.0340615
Maternal Prenatal Depression (32 weeks)	0.032646	0.00865573	0.0671412	3.77161	0.000164196	Maternal Postnatal Depression (8 weeks)	-0.00297625	0.00350307	-0.0155568	-0.849611	0.395592			Maternal Prenatal Depression (32 weeks)	0.0140541	0.00340006	0.0961289	4.13347	3.67998e-05
Parenting Behaviour	-0.0860325	0.0127552	-0.0966165	-6.74492	1.7166e-11	Maternal Prenatal Depression (32 weeks)	0.000834134	0.00331596	0.00464302	0.251552	0.801401			Parenting Behaviour	-0.00671303	0.00507377	-0.025554	-1.32308	0.185917
Smoking during pregnancy	0.00531729	0.00905681	0.00846018	0.587104	0.557162	Parenting Behaviour	0.00351629	0.00505924	0.0107901	0.695023	0.487081			Smoking during pregnancy	0.0140947	0.00403228	0.0670541	3.49548	0.000480692
Substance abuse in pregnancy	-0.124803	0.152815	-0.0113962	-0.816694	0.414145	Smoking during pregnancy	-7.38416e-05	0.00383347	-0.000298192	-0.0192623	0.984633			Substance abuse in pregnancy	0.0183526	0.0605917	0.00569063	0.30289	0.761996
(Constant)	8.52133	0.946916		8.99904	3.24446e-19	Substance abuse in pregnancy	-0.0827809	0.0601389	-0.0207873	-1.37649	0.168745			(Constant)	0.63041	0.3685		1.71075	0.0872408
Birthweight	-0.000339681	7.49489e-05	-0.0738466	-4.53217	5.98339e-06	(Constant)	1.3562	0.378259		3.58538	0.000340579			Birthweight	-1.36027e-05	2.88494e-05	-0.0102393	-0.471508	0.637315
Child Gender	-0.539723	0.0648466	-0.116674	-8.32308	1.11216e-16	Birthweight	8.37297e-05	2.9726e-05	0.0499471	2.81671	0.00487543			Child Gender	-0.161629	0.0254788	-0.120155	-6.34367	2.61418e-10
Child rs4680 (AA)	0.0382986	0.145549	0.00734132	0.263132	0.79246	Child Gender	0.152481	0.0254379	0.0907345	5.99423	2.22377e-09			Child rs4680 (AA)	-0.0797413	0.0566466	-0.0528995	-1.4077	0.159334
Child rs4680 (AG)	0.050191	0.129508	0.0108566	0.387553	0.698365	Child rs4680 (AA)	-0.0358588	0.0573072	-0.0189481	-0.625729	0.531528			Child rs4680 (AG)	0.0446127	0.050443	0.0331667	0.884419	0.376548
Gestational Age	0.028879	0.0228755	0.0202938	1.26244	0.206852	Child rs4680 (AG)	-0.0614041	0.0508401	-0.0365317	-1.20779	0.227199			Gestational Age	0.00329999	0.00883452	0.00802265	0.373534	0.70878
Household Crowding Index	0.123242	0.0405294	0.0446565	3.04081	0.00237243	Child Total IQ 8 years	0.0149095	0.000861753	0.283866	17.3013	9.53378e-65			Household Crowding Index	0.00224831	0.016476	0.00265949	0.13646	0.891468
Maternal Age (at time of pregnancy)	-0.0365622	0.00755244	-0.0695214	-4.84111	1.33264e-06	Gestational Age	-0.00206746	0.00898058	-0.00403451	-0.230214	0.817937			Maternal Age (at time of pregnancy)	0.000320322	0.00302754	0.00204961	0.105803	0.915747
Maternal Depression (33 months)	0.0359541	0.00800191	0.0759132	4.49319	7.18512e-06	Household Crowding Index	0.00177423	0.0161141	0.00174734	0.110104	0.912332			Maternal Depression (97 months)	-9.96845e-05	0.00040503	-0.00462789	-0.246116	0.805611
Maternal Education	-0.207401	0.0266393	-0.117889	-7.78553	8.48374e-15	Maternal Age (at time of pregnancy)	0.00223807	0.0029914	0.0116996	0.74817	0.454401			Maternal Education	-0.0155167	0.0108563	-0.029038	-1.42928	0.153037
Maternal Postnatal Depression (8 weeks)	0.0496066	0.015722	0.0962949	3.15524	0.00161382	Maternal Depression (97 months)	0.000188497	0.000370828	0.00769698	0.508313	0.611262			Maternal Postnatal Depression (8 weeks)	0.0156576	0.00611605	0.101382	2.56009	0.0105174
Maternal Postnatal Depression (8 wks)*child rs4680 (AA)	-0.0128113	0.0200626	-0.018942	-0.638565	0.523137	Maternal Education	0.0154707	0.0109815	0.0238563	1.4088	0.158972			Maternal Postnatal Depression (8 wks)*child rs4680 (AA)	-0.00344581	0.00792171	-0.0171849	-0.434983	0.663609
Maternal Postnatal Depression (8 wks)*child rs4680 (AG)	-0.0213927	0.0178246	-0.0390984	-1.20018	0.230132	Maternal Postnatal Depression (8 weeks)	-0.0108242	0.00611798	-0.0565778	-1.76924	0.0769301			Maternal Postnatal Depression (8 wks)*child rs4680 (AG)	-0.0150642	0.00712136	-0.0882915	-2.11535	0.0344896
Maternal Prenatal Depression (32 weeks)	0.032608	0.00865634	0.0670631	3.76695	0.00016728	Maternal Postnatal Depression (8 wks)*child rs4680 (AA)	0.00773456	0.00801996	0.0308891	0.964414	0.334896			Maternal Prenatal Depression (32 weeks)	0.0138713	0.00339887	0.0948789	4.08114	4.60896e-05
Parenting Behaviour	-0.0860885	0.0127568	-0.0966794	-6.74845	1.67575e-11	Maternal Postnatal Depression (8 wks)*child rs4680 (AG)	0.0118453	0.00709492	0.0582274	1.66954	0.0950879			Parenting Behaviour	-0.00661121	0.00507147	-0.0251665	-1.30361	0.192476
Smoking during pregnancy	0.00553882	0.00906528	0.00881264	0.610992	0.541235	Maternal Prenatal Depression (32 weeks)	0.000894792	0.00331651	0.00498066	0.269799	0.787329			Smoking during pregnancy	0.0140044	0.00403146	0.0666244	3.47379	0.000521091
Substance abuse in pregnancy	-0.119599	0.152924	-0.010921	-0.782081	0.434207	Parenting Behaviour	0.00368099	0.00506001	0.0112956	0.727468	0.466982			Substance abuse in pregnancy	0.0214206	0.0605783	0.00664191	0.353602	0.723665
						Smoking during pregnancy	-0.000241417	0.00383683	-0.000974907	-0.062921	0.949833
						Substance abuse in pregnancy	-0.0866883	0.0601792	-0.0217685	-1.4405	0.149803

## Sheet: MatDep33months
Child inattention/hyperactivity (SDQ) at 4 years	Unstandardized Coefficients		Standardized Coefficients					Child working memory (WISC:backwards digit span) at 8 years	Unstandardized Coefficients		Standardized Coefficients					ADHD symptoms (DAWBA) at 15 years	Unstandardized Coefficients		Standardized Coefficients
	B	Std. Error	Beta	t	Sig.				B	Std. Error	Beta	t	Sig.				B	Std. Error	Beta	t	Sig.
(Constant)	8.569	0.946		9.059	0			(Constant)	1.386	0.389		3.56	0			(Constant)	0.451	0.377		1.193	0.233
Birthweight	0	0	-0.074	-4.529	0			Birthweight	8.357e-05	0	0.05	2.723	0.006			Birthweight	-1.244e-05	0	-0.009	-0.418	0.676
Child Gender	-0.54	0.065	-0.117	-8.332	0			Child Gender	0.154	0.026	0.092	5.888	0			Child Gender	-0.162	0.026	-0.121	-6.221	0
Child rs4680 (AA)	-0.036	0.09	-0.007	-0.396	0.692			Child rs4680 (AA)	0.008	0.036	0.004	0.224	0.823			Child rs4680 (AA)	-0.088	0.036	-0.059	-2.47	0.014
Child rs4680 (AG)	-0.072	0.08	-0.016	-0.904	0.366			Child rs4680 (AG)	0.01	0.032	0.006	0.309	0.757			Child rs4680 (AG)	-0.032	0.032	-0.023	-0.988	0.323
Gestational Age	0.03	0.023	0.021	1.294	0.196			Child Total IQ 8 years	0.015	0.001	0.278	16.496	0			Gestational Age	0.008	0.009	0.019	0.86	0.39
Household Crowding Index	0.123	0.041	0.045	3.034	0.002			Gestational Age	-0.004	0.009	-0.008	-0.425	0.671			Household Crowding Index	0.007	0.017	0.008	0.385	0.7
Maternal Age (at time of pregnancy)	-0.036	0.008	-0.069	-4.826	0			Household Crowding Index	0.005	0.017	0.004	0.273	0.785			Maternal Age (at time of pregnancy)	0.001	0.003	0.004	0.211	0.833
Maternal Depression (33 months)	0.036	0.008	0.076	4.494	0			Maternal Age (at time of pregnancy)	0.003	0.003	0.016	0.997	0.319			Maternal Depression (33 months)	0.006	0.003	0.041	1.745	0.081
Maternal Education	-0.207	0.027	-0.118	-7.79	0			Maternal Depression (33 months)	0	0.003	-0.002	-0.124	0.901			Maternal Education	-0.015	0.011	-0.027	-1.312	0.19
Maternal Postnatal Depression (8 weeks)	0.036	0.009	0.069	3.841	0			Maternal Education	0.018	0.011	0.028	1.595	0.111			Maternal Postnatal Depression (8 weeks)	0.006	0.004	0.042	1.639	0.101
Maternal Prenatal Depression (32 weeks)	0.033	0.009	0.067	3.772	0			Maternal Postnatal Depression (8 weeks)	-0.003	0.004	-0.014	-0.713	0.476			Maternal Prenatal Depression (32 weeks)	0.011	0.004	0.075	3.052	0.002
Parenting Behaviour	-0.086	0.013	-0.097	-6.745	0			Maternal Prenatal Depression (32 weeks)	0	0.004	-0.001	-0.032	0.974			Parenting Behaviour	-0.006	0.005	-0.024	-1.225	0.221
Smoking during pregnancy	0.005	0.009	0.008	0.587	0.557			Parenting Behaviour	0.003	0.005	0.011	0.664	0.507			Smoking during pregnancy	0.014	0.004	0.07	3.551	0
Substance abuse in pregnancy	-0.125	0.153	-0.011	-0.817	0.414			Smoking during pregnancy	0	0.004	0	-0.03	0.976			Substance abuse in pregnancy	0.025	0.062	0.008	0.401	0.688
(Constant)	8.56	0.948		9.03	0			Substance abuse in pregnancy	-0.086	0.063	-0.022	-1.377	0.169			(Constant)	0.402	0.377		1.065	0.287
Birthweight	0	0	-0.074	-4.528	0			(Constant)	1.405	0.39		3.604	0			Birthweight	-1.064e-05	0	-0.008	-0.358	0.72
Child Gender	-0.54	0.065	-0.117	-8.327	0			Birthweight	8.323e-05	0	0.05	2.713	0.007			Child Gender	-0.161	0.026	-0.119	-6.163	0
Child rs4680 (AA)	-0.021	0.144	-0.004	-0.146	0.884			Child Gender	0.153	0.026	0.091	5.829	0			Child rs4680 (AA)	0.006	0.057	0.004	0.098	0.922
Child rs4680 (AG)	-0.055	0.128	-0.012	-0.432	0.665			Child rs4680 (AA)	0.01	0.058	0.005	0.179	0.858			Child rs4680 (AG)	0.097	0.05	0.072	1.946	0.052
Gestational Age	0.03	0.023	0.021	1.291	0.197			Child rs4680 (AG)	-0.052	0.051	-0.031	-1.03	0.303			Gestational Age	0.007	0.009	0.016	0.726	0.468
Household Crowding Index	0.123	0.041	0.045	3.034	0.002			Child Total IQ 8 years	0.015	0.001	0.278	16.488	0			Household Crowding Index	0.006	0.017	0.007	0.372	0.71
Maternal Age (at time of pregnancy)	-0.036	0.008	-0.069	-4.826	0			Gestational Age	-0.004	0.009	-0.007	-0.387	0.699			Maternal Age (at time of pregnancy)	0	0.003	0.002	0.123	0.902
Maternal Depression (33 months)	0.038	0.014	0.08	2.645	0.008			Household Crowding Index	0.005	0.017	0.005	0.295	0.768			Maternal Depression (33 months)	0.021	0.006	0.151	3.638	0
Maternal Depression (33 months)*child rs4680 (AA)	-0.002	0.018	-0.004	-0.13	0.897			Maternal Age (at time of pregnancy)	0.003	0.003	0.017	1.072	0.284			Maternal Depression (33 months)*child rs4680 (AA)	-0.016	0.007	-0.085	-2.113	0.035
Maternal Depression (33 months)*child rs4680 (AG)	-0.003	0.017	-0.005	-0.17	0.865			Maternal Depression (33 months)	-0.006	0.006	-0.033	-0.966	0.334			Maternal Depression (33 months)*child rs4680 (AG)	-0.022	0.007	-0.145	-3.345	0.001
Maternal Education	-0.207	0.027	-0.118	-7.787	0			Maternal Depression (33 months)*child rs4680 (AA)	0	0.008	-0.001	-0.035	0.972			Maternal Education	-0.014	0.011	-0.027	-1.3	0.194
Maternal Postnatal Depression (8 weeks)	0.036	0.009	0.069	3.837	0			Maternal Depression (33 months)*child rs4680 (AG)	0.011	0.007	0.057	1.592	0.111			Maternal Postnatal Depression (8 weeks)	0.006	0.004	0.038	1.5	0.134
Maternal Prenatal Depression (32 weeks)	0.033	0.009	0.067	3.77	0			Maternal Education	0.018	0.011	0.028	1.589	0.112			Maternal Prenatal Depression (32 weeks)	0.011	0.004	0.076	3.111	0.002
Parenting Behaviour	-0.086	0.013	-0.097	-6.744	0			Maternal Postnatal Depression (8 weeks)	-0.003	0.004	-0.013	-0.665	0.506			Parenting Behaviour	-0.006	0.005	-0.024	-1.195	0.232
Smoking during pregnancy	0.005	0.009	0.009	0.59	0.555			Maternal Prenatal Depression (32 weeks)	0	0.004	-0.002	-0.076	0.939			Smoking during pregnancy	0.015	0.004	0.07	3.581	0
Substance abuse in pregnancy	-0.124	0.153	-0.011	-0.81	0.418			Parenting Behaviour	0.003	0.005	0.01	0.641	0.522			Substance abuse in pregnancy	0.031	0.062	0.01	0.5	0.617
								Smoking during pregnancy	0	0.004	-0.001	-0.055	0.956
								Substance abuse in pregnancy	-0.088	0.063	-0.022	-1.409	0.159

## Sheet: MatDep8yrs
Child inattention/hyperactivity (SDQ) at 4 years	Unstandardized Coefficients		Standardized Coefficients					Child working memory (WISC:backwards digit span) at 8 years	Unstandardized Coefficients		Standardized Coefficients					ADHD symptoms (DAWBA) at 15 years	Unstandardized Coefficients		Standardized Coefficients
	B	Std. Error	Beta	t	Sig.				B	Std. Error	Beta	t	Sig.				B	Std. Error	Beta	t	Sig.
(Constant)	8.464	0.925		9.15	0			(Constant)	1.342	0.378		3.549	0			(Constant)	0.645	0.369		1.749	0.08
Birthweight	0	0	-0.08	-5.071	0			Birthweight	8.429e-05	0	0.05	2.835	0.005			Birthweight	-1.552e-05	0	-0.012	-0.538	0.591
Child Gender	-0.564	0.064	-0.122	-8.877	0			Child Gender	0.153	0.025	0.091	6	0			Child Gender	-0.162	0.025	-0.12	-6.356	0
Child rs4680 (AA)	-0.02	0.088	-0.004	-0.231	0.817			Child rs4680 (AA)	0.008	0.035	0.004	0.232	0.816			Child rs4680 (AA)	-0.101	0.035	-0.067	-2.894	0.004
Child rs4680 (AG)	-0.095	0.078	-0.021	-1.221	0.222			Child rs4680 (AG)	0.005	0.031	0.003	0.174	0.862			Child rs4680 (AG)	-0.038	0.031	-0.028	-1.224	0.221
Gestational Age	0.038	0.022	0.026	1.695	0.09			Child Total IQ 8 years	0.015	0.001	0.284	17.309	0			Gestational Age	0.004	0.009	0.01	0.472	0.637
Household Crowding Index	0.123	0.039	0.045	3.123	0.002			Gestational Age	-0.003	0.009	-0.005	-0.306	0.759			Household Crowding Index	0.002	0.016	0.002	0.126	0.9
Maternal Age (at time of pregnancy)	-0.033	0.007	-0.062	-4.44	0			Household Crowding Index	0.002	0.016	0.002	0.133	0.894			Maternal Age (at time of pregnancy)	0.001	0.003	0.004	0.196	0.845
Maternal Depression (97 months)	0	0.001	-0.005	-0.366	0.714			Maternal Age (at time of pregnancy)	0.002	0.003	0.011	0.731	0.465			Maternal Depression (97 months)	0	0	-0.005	-0.285	0.776
Maternal Education	-0.202	0.026	-0.115	-7.751	0			Maternal Depression (97 months)	0	0	0.007	0.487	0.626			Maternal Education	-0.015	0.011	-0.029	-1.416	0.157
Maternal Postnatal Depression (8 weeks)	0.05	0.009	0.096	5.804	0			Maternal Education	0.015	0.011	0.024	1.408	0.159			Maternal Postnatal Depression (8 weeks)	0.008	0.004	0.049	2.12	0.034
Maternal Prenatal Depression (32 weeks)	0.042	0.008	0.087	5.202	0			Maternal Postnatal Depression (8 weeks)	-0.003	0.004	-0.016	-0.85	0.396			Maternal Prenatal Depression (32 weeks)	0.014	0.003	0.096	4.133	0
Parenting Behaviour	-0.089	0.012	-0.1	-7.163	0			Maternal Prenatal Depression (32 weeks)	0.001	0.003	0.005	0.252	0.801			Parenting Behaviour	-0.007	0.005	-0.026	-1.323	0.186
Smoking during pregnancy	0.004	0.009	0.006	0.451	0.652			Parenting Behaviour	0.004	0.005	0.011	0.695	0.487			Smoking during pregnancy	0.014	0.004	0.067	3.495	0
Substance abuse in pregnancy	-0.143	0.149	-0.013	-0.96	0.337			Smoking during pregnancy	-7.384e-05	0.004	0	-0.019	0.985			Substance abuse in pregnancy	0.018	0.061	0.006	0.303	0.762
(Constant)	8.478	0.925		9.162	0			Substance abuse in pregnancy	-0.083	0.06	-0.021	-1.376	0.169			(Constant)	0.67	0.369		1.817	0.069
Birthweight	0	0	-0.08	-5.057	0			(Constant)	1.341	0.378		3.546	0			Birthweight	-1.502e-05	0	-0.011	-0.521	0.603
Child Gender	-0.566	0.064	-0.122	-8.904	0			Birthweight	8.409e-05	0	0.05	2.824	0.005			Child Gender	-0.161	0.025	-0.12	-6.321	0
Child rs4680 (AA)	-0.023	0.093	-0.004	-0.249	0.803			Child Gender	0.152	0.025	0.091	5.992	0			Child rs4680 (AA)	-0.103	0.035	-0.069	-2.925	0.003
Child rs4680 (AG)	-0.066	0.082	-0.014	-0.807	0.42			Child rs4680 (AA)	0.006	0.036	0.003	0.158	0.875			Child rs4680 (AG)	-0.032	0.031	-0.024	-1.028	0.304
Gestational Age	0.037	0.022	0.026	1.674	0.094			Child rs4680 (AG)	0.001	0.032	0.001	0.042	0.966			Gestational Age	0.004	0.009	0.009	0.409	0.683
Household Crowding Index	0.124	0.039	0.045	3.149	0.002			Child Total IQ 8 years	0.015	0.001	0.284	17.305	0			Household Crowding Index	0.003	0.016	0.004	0.191	0.848
Maternal Age (at time of pregnancy)	-0.033	0.007	-0.063	-4.469	0			Gestational Age	-0.003	0.009	-0.005	-0.294	0.769			Maternal Age (at time of pregnancy)	0	0.003	0.002	0.129	0.897
Maternal Depression (97 months)	-0.001	0.002	-0.022	-0.819	0.413			Household Crowding Index	0.002	0.016	0.002	0.126	0.9			Maternal Depression (97 months)	-0.001	0.001	-0.03	-0.828	0.408
Maternal Depression (97 months)*child rs4680 (AA)	0	0.002	-0.003	-0.124	0.902			Maternal Age (at time of pregnancy)	0.002	0.003	0.012	0.747	0.455			Maternal Depression (97 months)*child rs4680 (AA)	0	0.001	-0.008	-0.301	0.763
Maternal Depression (97 months)*child rs4680 (AG)	0.002	0.002	0.028	1.159	0.246			Maternal Depression (97 months)	0.001	0.001	0.021	0.733	0.464			Maternal Depression (97 months)*child rs4680 (AG)	0.002	0.001	0.046	1.5	0.134
Maternal Education	-0.202	0.026	-0.115	-7.733	0			Maternal Depression (97 months)*child rs4680 (AG)	-0.001	0.001	-0.016	-0.643	0.52			Maternal Education	-0.015	0.011	-0.029	-1.414	0.157
Maternal Postnatal Depression (8 weeks)	0.05	0.009	0.097	5.812	0			Maternal Depression (97 months)*child rs4680 (AA)	0	0.001	-0.007	-0.303	0.762			Maternal Postnatal Depression (8 weeks)	0.007	0.004	0.048	2.084	0.037
Maternal Prenatal Depression (32 weeks)	0.042	0.008	0.087	5.188	0			Maternal Education	0.015	0.011	0.024	1.408	0.159			Maternal Prenatal Depression (32 weeks)	0.014	0.003	0.096	4.119	0
Parenting Behaviour	-0.09	0.012	-0.1	-7.178	0			Maternal Postnatal Depression (8 weeks)	-0.003	0.004	-0.016	-0.86	0.39			Parenting Behaviour	-0.007	0.005	-0.026	-1.346	0.178
Smoking during pregnancy	0.004	0.009	0.007	0.463	0.643			Maternal Prenatal Depression (32 weeks)	0.001	0.003	0.005	0.263	0.793			Smoking during pregnancy	0.014	0.004	0.068	3.528	0
Substance abuse in pregnancy	-0.14	0.149	-0.013	-0.942	0.346			Parenting Behaviour	0.003	0.005	0.011	0.689	0.491			Substance abuse in pregnancy	0.019	0.061	0.006	0.31	0.757
								Smoking during pregnancy	-8.946e-05	0.004	0	-0.023	0.981
								Substance abuse in pregnancy	-0.083	0.06	-0.021	-1.372	0.17
